# Supplementary material for: The impact of Astragaloside IV on the inflammatory response and gut microbiota in cases of acute lung injury is examined through the utilization of the PI3K/AKT/mTOR pathway
Source: PLoS One. 2024 Jul 2;19(7):e0305058. doi: 10.1371/journal.pone.0305058 (PMC11218977; doi:10.1371/journal.pone.0305058)
Supplement: S1 Data — (ZIP) [file pone.0305058.s004.zip]

Archive with 11 entries (10 files):
- minimal data set/
- minimal data set/AKT.tif
- minimal data set/ELISA:Raw data.xlsx
- minimal data set/mTOR.tif
- minimal data set/pAKT.tif
- minimal data set/PI3K.tif
- minimal data set/pmTOR.tif
- minimal data set/pPI3K.tif
- minimal data set/qPCR:Raw data.xlsx
- minimal data set/WB:Raw data.xlsx
- minimal data set/β-ACTIN.tif
