# Supplementary material for: The impact of Astragaloside IV on the inflammatory response and gut microbiota in cases of acute lung injury is examined through the utilization of the PI3K/AKT/mTOR pathway
Source: PLoS One. 2024 Jul 2;19(7):e0305058. doi: 10.1371/journal.pone.0305058 (PMC11218977; doi:10.1371/journal.pone.0305058)
Supplement: S1 Data — (ZIP) [file pone.0305058.s004.zip › minimal data set/ELISA:Raw data.xlsx]

## Sheet: Serum-IL-1β
标准曲线
OD值	OD值减空白	标准品浓度	(ng/mL)								Quadratic Fit: y=a+bx+cx^2
0.045	0	0									Coefficient Data:
0.112	0.067	0.156									a =	0.191013
0.338	0.293	0.312									b =	-2.13107
0.795	0.75	0.625									c =	3.54121
0.957	0.912	1.25
1.279	1.234	2.5
1.534	1.489	5
2.031	1.986	10
原始数据及计算
分组及编号	OD值	OD值减空白	稀释倍数	IL-β浓度	(ng/mL)
Control1	0.583	0.538	20	1.38956
Control2	0.595	0.55	20	1.80278			编号	Control	ALI	DEX	L-AS-IV	M-AS-IV	H-AS-IV
Control3	0.589	0.544	20	1.59362			1	1.38956	7.47967	4.52966	6.54112	4.21871	3.32751
Control4	0.572	0.527	20	1.02869			2	1.80278	7.16172	4.89354	6.23847	3.9147	3.61764
Control5	0.593	0.548	20	1.73249			3	1.59362	5.36112	5.40866	4.93966	3.65965	3.04432
Control6	0.591	0.546	20	1.66277			4	1.02869	5.07887	4.93966	6.54112	3.57576	4.00086
ALI1	0.723	0.678	20	7.47967			5	1.73249	6.43967	5.69686	5.69686	3.87184	4.30685
ALI2	0.717	0.672	20	7.16172			6	1.66277	7.26714	6.43967	4.89354	3.65965	3.65965
ALI3	0.681	0.636	20	5.36112
ALI4	0.675	0.63	20	5.07887			均数	1.53499	6.4647	5.31801	5.80846	3.81672	3.65947
ALI5	0.703	0.658	20	6.43967			标准差	0.285649	1.02946	0.68625	0.756685	0.237336	0.452991
ALI6	0.719	0.674	20	7.26714
DEX1	0.663	0.618	20	4.52966
DEX2	0.671	0.626	20	4.89354			Games-Howell's multiple comparisons test	均值差异.	95.00% CI的差异.	重大	摘要	调整后的 P 值
DEX3	0.682	0.637	20	5.40866			Control vs. ALI	-4.93	-6.690 到 -3.169	是	****	<0.0001	A-B
DEX4	0.672	0.627	20	4.93966			Control vs. DEX	-3.783	-4.949 到 -2.617	是	****	<0.0001	A-C
DEX5	0.688	0.643	20	5.69686			Control vs. L-AS-IV	-4.273	-5.560 到 -2.987	是	****	<0.0001	A-D
DEX6	0.703	0.658	20	6.43967			Control vs. M-AS-IV	-2.282	-2.812 到 -1.752	是	****	<0.0001	A-E
L-AS-IV1	0.705	0.66	20	6.54112			Control vs. H-AS-IV	-2.124	-2.913 到 -1.336	是	****	<0.0001	A-F
L-AS-IV2	0.699	0.654	20	6.23847			ALI vs. DEX	1.147	-0.6609 到 2.954	否	ns	0.2979	B-C
L-AS-IV3	0.672	0.627	20	4.93966			ALI vs. L-AS-IV	0.6562	-1.188 到 2.501	否	ns	0.7995	B-D
L-AS-IV4	0.705	0.66	20	6.54112			ALI vs. M-AS-IV	2.648	0.8803 到 4.416	是	**	0.0083	B-E
L-AS-IV5	0.688	0.643	20	5.69686			ALI vs. H-AS-IV	2.805	1.055 到 4.555	是	**	0.0043	B-F	****
L-AS-IV6	0.671	0.626	20	4.89354			DEX vs. L-AS-IV	-0.4905	-1.942 到 0.9608	否	ns	0.8384	C-D
M-AS-IV1	0.656	0.611	20	4.21871			DEX vs. M-AS-IV	1.501	0.3332 到 2.669	是	*	0.0158	C-E
M-AS-IV2	0.649	0.604	20	3.9147			DEX vs. H-AS-IV	1.659	0.4556 到 2.861	是	**	0.0081	C-F
M-AS-IV3	0.643	0.598	20	3.65965			L-AS-IV vs. M-AS-IV	1.992	0.7013 到 3.282	是	**	0.0065	D-E
M-AS-IV4	0.641	0.596	20	3.57576			L-AS-IV vs. H-AS-IV	2.149	0.8407 到 3.457	是	**	0.0028	D-F
M-AS-IV5	0.648	0.603	20	3.87184			M-AS-IV vs. H-AS-IV	0.1573	-0.6172 到 0.9317	否	ns	0.968	E-F
M-AS-IV6	0.643	0.598	20	3.65965
H-AS-IV1	0.635	0.59	20	3.32751			测试细节:	平均 1	平均 2	均值差异.	硒含量差异.	n1	n2	t	DF
H-AS-IV2	0.642	0.597	20	3.61764			Control vs. ALI	1.535	6.465	-4.93	0.4362	6	6	11.3	5.765
H-AS-IV3	0.628	0.583	20	3.04432			Control vs. DEX	1.535	5.318	-3.783	0.3035	6	6	12.47	6.682
H-AS-IV4	0.651	0.606	20	4.00086			Control vs. L-AS-IV	1.535	5.808	-4.273	0.3302	6	6	12.94	6.397
H-AS-IV5	0.658	0.613	20	4.30685			Control vs. M-AS-IV	1.535	3.817	-2.282	0.1516	6	6	15.05	9.675
H-AS-IV6	0.643	0.598	20	3.65965			Control vs. H-AS-IV	1.535	3.659	-2.124	0.2186	6	6	9.717	8.433
							ALI vs. DEX	6.465	5.318	1.147	0.5051	6	6	2.27	8.711
							ALI vs. L-AS-IV	6.465	5.808	0.6562	0.5216	6	6	1.258	9.182
							ALI vs. M-AS-IV	6.465	3.817	2.648	0.4313	6	6	6.14	5.53
							ALI vs. H-AS-IV	6.465	3.659	2.805	0.4592	6	6	6.109	6.866
							DEX vs. L-AS-IV	5.318	5.808	-0.4905	0.417	6	6	1.176	9.906
							DEX vs. M-AS-IV	5.318	3.817	1.501	0.2964	6	6	5.064	6.179
							DEX vs. H-AS-IV	5.318	3.659	1.659	0.3357	6	6	4.941	8.662
							L-AS-IV vs. M-AS-IV	5.808	3.817	1.992	0.3238	6	6	6.152	5.974
							L-AS-IV vs. H-AS-IV	5.808	3.659	2.149	0.36	6	6

## Sheet: BALF-IL-1β
标准曲线
OD值	OD值减空白	标准品浓度	(ng/mL)								Quadratic Fit: y=a+bx+cx^2
0.045	0	0									Coefficient Data:
0.112	0.067	0.156									a =	0.191013
0.338	0.293	0.312									b =	-2.13107
0.795	0.75	0.625									c =	3.54121
0.957	0.912	1.25
1.279	1.234	2.5
1.534	1.489	5
2.031	1.986	10
原始数据及计算
分组及编号	OD值	OD值减空白	稀释倍数	IL-β浓度	(ng/mL)
Control1	0.718	0.673	20	7.21436
Control2	0.698	0.653	20	6.18853			编号	Control	ALI	DEX	L-AS-IV	M-AS-IV	H-AS-IV
Control3	0.704	0.659	20	6.49033			1	7.21436	20.8327	17.8394	14.3507	10.9396	11.251
Control4	0.693	0.648	20	5.94092			2	6.18853	24.7298	20.0251	13.9376	10.8778	9.26151
Control5	0.698	0.653	20	6.18853			3	6.49033	25.9754	19.3104	13.5295	10.3275	10.6318
Control6	0.691	0.646	20	5.84287			4	5.94092	25.0828	18.5298	13.5972	10.2068	9.72963
ALI1	0.921	0.876	20	20.8327			5	6.18853	29.8787	19.7856	13.1934	10.5707	8.57632
ALI2	0.967	0.922	20	24.7298			6	5.84287	25.7957	20.5079	12.5317	11.0637	9.14589
ALI3	0.981	0.936	20	25.9754
ALI4	0.971	0.926	20	25.0828			均数	6.31092	25.3825	19.333	13.5233	10.6644	9.76602
ALI5	1.023	0.978	20	29.8787			标准差	0.496852	2.89672	0.994081	0.625094	0.349959	1.00104
ALI6	0.979	0.934	20	25.7957
DEX1	0.883	0.838	20	17.8394			Games-Howell's multiple comparisons test	均值差异.	95.00% CI的差异.	重大	摘要	调整后的 P 值
DEX2	0.911	0.866	20	20.0251			Control vs. ALI	-19.07	-24.07 到 -14.07	是	****	<0.0001	A-B
DEX3	0.902	0.857	20	19.3104			Control vs. DEX	-13.02	-14.72 到 -11.33	是	****	<0.0001	A-C
DEX4	0.892	0.847	20	18.5298			Control vs. L-AS-IV	-7.212	-8.356 到 -6.068	是	****	<0.0001	A-D
DEX5	0.908	0.863	20	19.7856			Control vs. M-AS-IV	-4.353	-5.235 到 -3.472	是	****	<0.0001	A-E
DEX6	0.917	0.872	20	20.5079			Control vs. H-AS-IV	-3.455	-5.162 到 -1.748	是	***	0.0009	A-F
L-AS-IV1	0.835	0.79	20	14.3507			ALI vs. DEX	6.049	1.118 到 10.98	是	*	0.0198	B-C
L-AS-IV2	0.829	0.784	20	13.9376			ALI vs. L-AS-IV	11.86	6.878 到 16.84	是	***	0.0008	B-D
L-AS-IV3	0.823	0.778	20	13.5295			ALI vs. M-AS-IV	14.72	9.697 到 19.74	是	***	0.0004	B-E
L-AS-IV4	0.824	0.779	20	13.5972			ALI vs. H-AS-IV	15.62	10.69 到 20.55	是	***	0.0001	B-F
L-AS-IV5	0.818	0.773	20	13.1934			DEX vs. L-AS-IV	5.81	4.080 到 7.539	是	****	<0.0001	C-D
L-AS-IV6	0.808	0.763	20	12.5317			DEX vs. M-AS-IV	8.669	6.977 到 10.36	是	****	<0.0001	C-E
M-AS-IV1	0.783	0.738	20	10.9396			DEX vs. H-AS-IV	9.567	7.567 到 11.57	是	****	<0.0001	C-F
M-AS-IV2	0.782	0.737	20	10.8778			L-AS-IV vs. M-AS-IV	2.859	1.785 到 3.933	是	***	0.0001	D-E
M-AS-IV3	0.773	0.728	20	10.3275			L-AS-IV vs. H-AS-IV	3.757	2.017 到 5.497	是	***	0.0004	D-F
M-AS-IV4	0.771	0.726	20	10.2068			M-AS-IV vs. H-AS-IV	0.8983	-0.8052 到 2.602	否	ns	0.4002	E-F
M-AS-IV5	0.777	0.732	20	10.5707
M-AS-IV6	0.785	0.74	20	11.0637			测试细节:	平均 1	平均 2	均值差异.	硒含量差异.	n1	n2	t	DF
H-AS-IV1	0.788	0.743	20	11.251			Control vs. ALI	6.311	25.38	-19.07	1.2	6	6	15.89	5.294
H-AS-IV2	0.755	0.71	20	9.26151			Control vs. DEX	6.311	19.33	-13.02	0.4537	6	6	28.7	7.351
H-AS-IV3	0.778	0.733	20	10.6318			Control vs. L-AS-IV	6.311	13.52	-7.212	0.326	6	6	22.12	9.515
H-AS-IV4	0.763	0.718	20	9.72963			Control vs. M-AS-IV	6.311	10.66	-4.353	0.2481	6	6	17.55	8.981
H-AS-IV5	0.743	0.698	20	8.57632			Control vs. H-AS-IV	6.311	9.766	-3.455	0.4562	6	6	7.573	7.323
H-AS-IV6	0.753	0.708	20	9.14589			ALI vs. DEX	25.38	19.33	6.049	1.25	6	6	4.839	6.162
							ALI vs. L-AS-IV	25.38	13.52	11.86	1.21	6	6	9.803	5.465
							ALI vs. M-AS-IV	25.38	10.66	14.72	1.191	6	6	12.36	5.146
							ALI vs. H-AS-IV	25.38	9.766	15.62	1.251	6	6	12.48	6.177
							DEX vs. L-AS-IV	19.33	13.52	5.81	0.4794	6	6	12.12	8.419
							DEX vs. M-AS-IV	19.33	10.66	8.669	0.4302	6	6	20.15	6.221
							DEX vs. H-AS-IV	19.33	9.766	9.567	0.5759	6	6	16.61	10
							L-AS-IV vs. M-AS-IV	13.52	10.66	2.859	0.2925	6	6	9.776	7.854
							L-AS-IV vs. H-AS-IV	13.52	9.766	3.757	0.4818	6	6	7.798	8.385
							M-AS-IV vs. H-AS-IV	10.66

## Sheet: BALF-IL-6
标准曲线
OD值	OD值减空白	IL-6浓度	(pg/mL)
0.053	0	0								Quadratic Fit: y=a+bx+cx^2
0.141	0.088	0.312								Coefficient Data:
0.217	0.164	0.625								a =	0.326244
0.357	0.304	1.25								b =	-0.253704
0.654	0.601	2.5								c =	5.71036
0.922	0.869	5
1.482	1.429	10
1.893	1.84	20
原始数据及计算
分组及编号	OD值	OD值减空白	稀释倍数	IL-6浓度	(pg/mL)
Control1	0.232	0.179	5	2.31898
Control2	0.237	0.184	5	2.36446			编号	Control	ALI	DEX	L-AS-IV	M-AS-IV	H-AS-IV
Control3	0.214	0.161	5	2.16708			1	2.31898	6.36499	5.75708	3.38432	3.15106	3.13786
Control4	0.258	0.205	5	2.57106			2	2.36446	5.56369	4.93299	3.67988	3.17765	2.4994
Control5	0.206	0.153	5	2.10551			3	2.16708	6.18053	5.27206	3.39856	3.52925	2.75676
Control6	0.229	0.176	5	2.29238			4	2.57106	5.17062	4.21747	3.85217	3.67988	2.66732
ALI1	0.483	0.43	5	6.36499			5	2.10551	7.78506	4.89418	3.60385	3.31401	2.64553
ALI2	0.447	0.394	5	5.56369			6	2.29238	6.18053	3.91653	3.38432	3.2725	2.74538
ALI3	0.475	0.422	5	6.18053
ALI4	0.428	0.375	5	5.17062			均数	2.30325	6.20757	4.83172	3.55052	3.35406	2.74204
ALI5	0.54	0.487	5	7.78506			标准差	0.16339	0.894935	0.675162	0.194371	0.208533	0.21479
ALI6	0.475	0.422	5	6.18053
DEX1	0.456	0.403	5	5.75708
DEX2	0.416	0.363	5	4.93299			Games-Howell's multiple comparisons test	均值差异.	95.00% CI的差异.	重大	摘要	调整后的 P 值
DEX3	0.433	0.38	5	5.27206			Control vs. ALI	-3.904	-5.448 到 -2.361	是	***	0.0007	A-B
DEX4	0.377	0.324	5	4.21747			Control vs. DEX	-2.528	-3.687 到 -1.370	是	**	0.0012	A-C
DEX5	0.414	0.361	5	4.89418			Control vs. 宣白低剂量组	-1.247	-1.609 到 -0.8851	是	****	<0.0001	A-D
DEX6	0.359	0.306	5	3.91653			Control vs. 宣白中剂量组	-1.051	-1.431 到 -0.6708	是	****	<0.0001	A-E
L-AS-IV1	0.324	0.271	5	3.38432			Control vs. 宣白高剂量组	-0.4388	-0.8270 到 -0.05058	是	*	0.0257	A-F
L-AS-IV2	0.344	0.291	5	3.67988			ALI vs. DEX	1.376	-0.2382 到 2.990	否	ns	0.1065	B-C
L-AS-IV3	0.325	0.272	5	3.39856			ALI vs. 宣白低剂量组	2.657	1.118 到 4.196	是	**	0.0043	B-D
L-AS-IV4	0.355	0.302	5	3.85217			ALI vs. 宣白中剂量组	2.854	1.317 到 4.390	是	**	0.0029	B-E
L-AS-IV5	0.339	0.286	5	3.60385			ALI vs. 宣白高剂量组	3.466	1.930 到 5.001	是	**	0.0011	B-F
L-AS-IV6	0.324	0.271	5	3.38432			DEX vs. 宣白低剂量组	1.281	0.1276 到 2.435	是	*	0.0319	C-D
M-AS-IV1	0.307	0.254	5	3.15106			DEX vs. 宣白中剂量组	1.478	0.3259 到 2.629	是	*	0.0163	C-E
M-AS-IV2	0.309	0.256	5	3.17765			DEX vs. 宣白高剂量组	2.09	0.9386 到 3.241	是	**	0.0028	C-F
M-AS-IV3	0.334	0.281	5	3.52925			宣白低剂量组 vs. 宣白中剂量组	0.1965	-0.2082 到 0.6011	否	ns	0.567	D-E
M-AS-IV4	0.344	0.291	5	3.67988			宣白低剂量组 vs. 宣白高剂量组	0.8085	0.3969 到 1.220	是	***	0.0005	D-F
M-AS-IV5	0.319	0.266	5	3.31401			宣白中剂量组 vs. 宣白高剂量组	0.612	0.1874 到 1.037	是	**	0.0051	E-F
M-AS-IV6	0.316	0.263	5	3.2725
H-AS-IV1	0.306	0.253	5	3.13786			测试细节:	平均 1	平均 2	均值差异.	硒含量差异.	n1	n2	t	DF
H-AS-IV2	0.251	0.198	5	2.4994			Control vs. ALI	2.303	6.208	-3.904	0.3714	6	6	10.51	5.333
H-AS-IV3	0.275	0.222	5	2.75676			Control vs. DEX	2.303	4.832	-2.528	0.2836	6	6	8.916	5.584
H-AS-IV4	0.267	0.214	5	2.66732			Control vs. 宣白低剂量组	2.303	3.551	-1.247	0.1037	6	6	12.03	9.713
H-AS-IV5	0.265	0.212	5	2.64553			Control vs. 宣白中剂量组	2.303	3.354	-1.051	0.1082	6	6	9.716	9.459
H-AS-IV6	0.274	0.221	5	2.74538			Control vs. 宣白高剂量组	2.303	2.742	-0.4388	0.1102	6	6	3.983	9.335
							ALI vs. DEX	6.208	4.832	1.376	0.4577	6	6	3.006	9.299
							ALI vs. 宣白低剂量组	6.208	3.551	2.657	0.3739	6	6	7.107	5.471
							ALI vs. 宣白中剂量组	6.208	3.354	2.854	0.3751	6	6	7.606	5.541
							ALI vs. 宣白高剂量组	6.208	2.742	3.466	0.3757	6	6	9.223	5.574
							DEX vs. 宣白低剂量组	4.832	3.551	1.281	0.2868	6	6	4.467	5.823
							DEX vs. 宣白中剂量组	4.832	3.354	1.478	0.2885	6	6	5.122	5.945
							DEX vs. 宣白高剂量组	4.832	2.742	2.09	0.2892	6	6	7.225	6.002
							宣白低剂量组 vs. 宣白中剂量组	3.551	3.354	0.1965	0.1164	6	6	1.688	9.951
							宣白低剂量组 vs. 宣白高剂量组	3.551	2.742	0.8085	0.1183	6	6	6.836	9.902

## Sheet: Serum-IL-6
标准曲线
OD值	OD值减空白	IL-6浓度	(pg/mL)
0.053	0	0								Quadratic Fit: y=a+bx+cx^2
0.141	0.088	0.312								Coefficient Data:
0.217	0.164	0.625								a =	0.326244
0.357	0.304	1.25								b =	-0.253704
0.654	0.601	2.5								c =	5.71036
0.922	0.869	5
1.482	1.429	10
1.893	1.84	20
原始数据及计算
分组及编号	OD值	OD值减空白	稀释倍数	IL-6浓度	(pg/mL)
Control1	0.19	0.137	5	1.99332
Control2	0.208	0.155	5	2.12056			编号	Control	ALI	DEX	L-AS-IV	M-AS-IV	H-AS-IV
Control3	0.193	0.14	5	2.01324			1	1.99332	3.34196	3.31401	3.00893	2.50946	2.25771
Control4	0.18	0.127	5	1.93063			2	2.12056	3.38432	2.75676	2.95895	2.58153	2.37373
Control5	0.161	0.108	5	1.82725			3	2.01324	4.048	2.84985	2.84985	2.77969	2.08336
Control6	0.184	0.131	5	1.95502			4	1.93063	3.19103	3.05981	2.84985	2.58153	2.26629
ALI1	0.321	0.268	5	3.34196			5	1.82725	2.90989	2.56065	2.98382	2.56065	2.17503
ALI2	0.324	0.271	5	3.38432			6	1.95502	3.31401	2.54001	2.82623	2.61327	2.09807
ALI3	0.367	0.314	5	4.048
ALI4	0.31	0.257	5	3.19103			均数	1.97334	3.36487	2.84685	2.91294	2.60436	2.20903
ALI5	0.288	0.235	5	2.90989			标准差	0.0971255	0.376134	0.299257	0.0797911	0.0924952	0.111389
ALI6	0.319	0.266	5	3.31401
DEX1	0.319	0.266	5	3.31401
DEX2	0.275	0.222	5	2.75676			Games-Howell's multiple comparisons test	均值差异.	95.00% CI的差异.	重大	摘要	调整后的 P 值
DEX3	0.283	0.23	5	2.84985			Control vs. ALI	-1.392	-2.036 到 -0.7473	是	**	0.0013	A-B
DEX4	0.3	0.247	5	3.05981			Control vs. DEX	-0.8735	-1.383 到 -0.3635	是	**	0.0037	A-C
DEX5	0.257	0.204	5	2.56065			Control vs. L-AS-IV	-0.9396	-1.119 到 -0.7600	是	****	<0.0001	A-D
DEX6	0.255	0.202	5	2.54001			Control vs. M-AS-IV	-0.631	-0.8213 到 -0.4407	是	****	<0.0001	A-E
L-AS-IV1	0.296	0.243	5	3.00893			Control vs. H-AS-IV	-0.2357	-0.4460 到 -0.02535	是	*	0.0266	A-F
L-AS-IV2	0.292	0.239	5	2.95895			ALI vs. DEX	0.518	-0.1705 到 1.207	否	ns	0.1771	B-C
L-AS-IV3	0.283	0.23	5	2.84985			ALI vs. L-AS-IV	0.4519	-0.1950 到 1.099	否	ns	0.1784	B-D
L-AS-IV4	0.283	0.23	5	2.84985			ALI vs. M-AS-IV	0.7605	0.1156 到 1.405	是	*	0.0248	B-E
L-AS-IV5	0.294	0.241	5	2.98382			ALI vs. H-AS-IV	1.156	0.5136 到 1.798	是	**	0.003	B-F
L-AS-IV6	0.281	0.228	5	2.82623			DEX vs. L-AS-IV	-0.06609	-0.5783 到 0.4461	否	ns	0.9929	C-D
M-AS-IV1	0.252	0.199	5	2.50946			DEX vs. M-AS-IV	0.2425	-0.2680 到 0.7530	否	ns	0.4811	C-E
M-AS-IV2	0.259	0.206	5	2.58153			DEX vs. H-AS-IV	0.6378	0.1290 到 1.147	是	*	0.0175	C-F
M-AS-IV3	0.277	0.224	5	2.77969			L-AS-IV vs. M-AS-IV	0.3086	0.1346 到 0.4826	是	**	0.0011	D-E
M-AS-IV4	0.259	0.206	5	2.58153			L-AS-IV vs. H-AS-IV	0.7039	0.5055 到 0.9023	是	****	<0.0001	D-F
M-AS-IV5	0.257	0.204	5	2.56065			M-AS-IV vs. H-AS-IV	0.3953	0.1886 到 0.6020	是	***	0.0006	E-F
M-AS-IV6	0.262	0.209	5	2.61327
H-AS-IV1	0.225	0.172	5	2.25771			测试细节:	平均 1	平均 2	均值差异.	硒含量差异.	n1	n2	t	DF
H-AS-IV2	0.238	0.185	5	2.37373			Control vs. ALI	1.973	3.365	-1.392	0.1586	6	6	8.774	5.664
H-AS-IV3	0.203	0.15	5	2.08336			Control vs. DEX	1.973	2.847	-0.8735	0.1284	6	6	6.801	6.042
H-AS-IV4	0.226	0.173	5	2.26629			Control vs. L-AS-IV	1.973	2.913	-0.9396	0.05132	6	6	18.31	9.637
H-AS-IV5	0.215	0.162	5	2.17503			Control vs. M-AS-IV	1.973	2.604	-0.631	0.05476	6	6	11.52	9.976
H-AS-IV6	0.205	0.152	5	2.09807			Control vs. H-AS-IV	1.973	2.209	-0.2357	0.06033	6	6	3.907	9.818
							ALI vs. DEX	3.365	2.847	0.518	0.1962	6	6	2.64	9.519
							ALI vs. L-AS-IV	3.365	2.913	0.4519	0.157	6	6	2.879	5.449
							ALI vs. M-AS-IV	3.365	2.604	0.7605	0.1581	6	6	4.809	5.603
							ALI vs. H-AS-IV	3.365	2.209	1.156	0.1601	6	6	7.217	5.87
							DEX vs. L-AS-IV	2.847	2.913	-0.06609	0.1264	6	6	0.5227	5.707
							DEX vs. M-AS-IV	2.847	2.604	0.2425	0.1279	6	6	1.896	5.947
							DEX vs. H-AS-IV	2.847	2.209	0.6378	0.1304	6	6	4.893	6.359
							L-AS-IV vs. M-AS-IV	2.913	2.604	0.3086	0.04987	6	6	6.188	9.789
							L-AS-IV vs. H-AS-IV	2.913	2.209	0.7039	0.05594	6	6

## Sheet: BALF-TNF-α
标准曲线
OD值	OD值减空白	TNF-α浓度	(ng/L)								Quadratic Fit: y=a+bx+cx^2
0.053	0	0									Coefficient Data:
0.158	0.105	6.25									a =	6.00104
0.297	0.244	12.5									b =	-150.047
0.438	0.385	25									c =	500.179
0.605	0.552	50
0.681	0.628	100
0.807	0.754	200
1.106	1.053	400
原始数据及计算
分组及编号	OD值	OD值减空白	稀释倍数	TNF-α浓度	(ng/L)
Control1	0.366	0.313	10	80.3844
Control2	0.357	0.304	10	66.1136			编号	Control	ALI	DEX	L-AS-IV	M-AS-IV	H-AS-IV
Control3	0.349	0.296	10	54.1088			1	80.3844	275.296	147.566	139.643	92.044	29.4387
Control4	0.345	0.292	10	48.3464			2	66.1136	309.434	133.806	153.613	114.998	45.5253
Control5	0.353	0.3	10	60.0312			3	54.1088	226.077	131.88	174.422	86.987	64.578
Control6	0.352	0.299	10	58.5356			4	48.3464	275.296	157.695	163.892	102.428	69.2149
ALI1	0.459	0.406	10	275.296		0.431	5	60.0312	235.6	120.535	157.695	77.1431	52.6532
ALI2	0.472	0.419	10	309.434		0.418	6	58.5356	270.194	155.649	151.588	93.7497	75.5374
ALI3	0.439	0.386	10	226.077		0.407
ALI4	0.459	0.406	10	275.296		0.405	均数	61.2533	265.316	141.189	156.809	94.5584	56.1579
ALI5	0.443	0.39	10	235.6		0.399	标准差	11.1007	30.3055	14.7646	11.7755	13.0178	17.0658
ALI6	0.457	0.404	10	270.194		0.401
DEX1	0.403	0.35	10	147.566
DEX2	0.396	0.343	10	133.806			Games-Howell's multiple comparisons test	均值差异.	95.00% CI的差异.	重大	摘要	调整后的 P 值
DEX3	0.395	0.342	10	131.88			Control vs. ALI	-204.1	-255.6 到 -152.5	是	****	<0.0001	A-B
DEX4	0.408	0.355	10	157.695			Control vs. DEX	-79.94	-106.5 到 -53.33	是	****	<0.0001	A-C
DEX5	0.389	0.336	10	120.535			Control vs. L-AS-IV	-95.56	-118.5 到 -72.59	是	****	<0.0001	A-D
DEX6	0.407	0.354	10	155.649			Control vs. M-AS-IV	-33.31	-57.69 到 -8.924	是	**	0.0077	A-E
L-AS-IV1	0.399	0.346	10	139.643			Control vs. H-AS-IV	5.095	-24.75 到 34.94	否	ns	0.9871	A-F
L-AS-IV2	0.406	0.353	10	153.613			ALI vs. DEX	124.1	72.49 到 175.8	是	***	0.0003	B-C
L-AS-IV3	0.416	0.363	10	174.422			ALI vs. L-AS-IV	108.5	57.00 到 160.0	是	**	0.001	B-D
L-AS-IV4	0.411	0.358	10	163.892			ALI vs. M-AS-IV	170.8	119.3 到 222.3	是	****	<0.0001	B-E
L-AS-IV5	0.408	0.355	10	157.695			ALI vs. H-AS-IV	209.2	157.1 到 261.2	是	****	<0.0001	B-F
L-AS-IV6	0.405	0.352	10	151.588			DEX vs. L-AS-IV	-15.62	-42.67 到 11.43	否	ns	0.3944	C-D
M-AS-IV1	0.373	0.32	10	92.044			DEX vs. M-AS-IV	46.63	18.63 到 74.63	是	**	0.0018	C-E
M-AS-IV2	0.386	0.333	10	114.998			DEX vs. H-AS-IV	85.03	52.90 到 117.2	是	****	<0.0001	C-F
M-AS-IV3	0.37	0.317	10	86.987			L-AS-IV vs. M-AS-IV	62.25	37.31 到 87.19	是	****	<0.0001	D-E
M-AS-IV4	0.379	0.326	10	102.428			L-AS-IV vs. H-AS-IV	100.7	70.49 到 130.8	是	****	<0.0001	D-F
M-AS-IV5	0.364	0.311	10	77.1431			M-AS-IV vs. H-AS-IV	38.4	7.533 到 69.27	是	*	0.0145	E-F
M-AS-IV6	0.374	0.321	10	93.7497
H-AS-IV1	0.331	0.278	10	29.4387			测试细节:	平均 1	平均 2	均值差异.	硒含量差异.	n1	n2	t	DF
H-AS-IV2	0.343	0.29	10	45.5253			Control vs. ALI	61.25	265.3	-204.1	13.18	6	6	15.49	6.318
H-AS-IV3	0.356	0.303	10	64.578			Control vs. DEX	61.25	141.2	-79.94	7.541	6	6	10.6	9.284
H-AS-IV4	0.359	0.306	10	69.2149			Control vs. L-AS-IV	61.25	156.8	-95.56	6.607	6	6	14.46	9.965
H-AS-IV5	0.348	0.295	10	52.6532			Control vs. M-AS-IV	61.25	94.56	-33.31	6.984	6	6	4.769	9.757
H-AS-IV6	0.363	0.31	10	75.5374			Control vs. H-AS-IV	61.25	56.16	5.095	8.311	6	6	0.6131	8.589
							ALI vs. DEX	265.3	141.2	124.1	13.76	6	6	9.019	7.247
							ALI vs. L-AS-IV	265.3	156.8	108.5	13.27	6	6	8.175	6.476
							ALI vs. M-AS-IV	265.3	94.56	170.8	13.47	6	6	12.68	6.784
							ALI vs. H-AS-IV	265.3	56.16	209.2	14.2	6	6	14.73	7.881
							DEX vs. L-AS-IV	141.2	156.8	-15.62	7.71	6	6	2.026	9.529
							DEX vs. M-AS-IV	141.2	94.56	46.63	8.036	6	6	5.803	9.846
							DEX vs. H-AS-IV	141.2	56.16	85.03	9.213	6	6	9.23	9.797
							L-AS-IV vs. M-AS-IV	156.8	94.56	62.25	7.166	6	6	8.687	9.901
							L-AS-IV vs. H-AS-IV	156.8	56.16	100.7	8.465	6	6

## Sheet: Serum-TNF-α
标准曲线
OD值	OD值减空白	TNF-α浓度	(ng/L)								Quadratic Fit: y=a+bx+cx^2
0.053	0	0									Coefficient Data:
0.158	0.105	6.25									a =	6.00104
0.297	0.244	12.5									b =	-150.047
0.438	0.385	25									c =	500.179
0.605	0.552	50
0.681	0.628	100
0.807	0.754	200
1.106	1.053	400
原始数据及计算
分组及编号	OD值	OD值减空白	稀释倍数	TNF-α浓度	(ng/L)
Control1	0.341	0.288	10	42.7441
Control2	0.356	0.303	10	15.0745			编号	Control	ALI	DEX	L-AS-IV	M-AS-IV	H-AS-IV
Control3	0.358	0.305	10	25.0781			1	42.7441	190.137	65.0925	155.125	95.1032	30.0799
Control4	0.357	0.304	10	20.0763			2	15.0745	250.159	105.107	120.112	85.0996	45.0853
Control5	0.36	0.307	10	35.0817			3	25.0781	220.148	145.121	130.116	65.0925	30.0799
Control6	0.357	0.304	10	20.0763			4	20.0763	260.162	125.114	115.11	60.0907	45.0853
ALI1	0.391	0.338	10	190.137			5	35.0817	230.152	150.123	140.119	95.1032	20.0763
ALI2	0.403	0.35	10	250.159			6	20.0763	140.119	100.105	80.0978	70.0942	25.0781
ALI3	0.397	0.344	10	220.148
ALI4	0.405	0.352	10	260.162			均数	26.3552	215.146	115.11	123.447	78.4306	32.5808
ALI5	0.399	0.346	10	230.152			标准差	10.5117	44.1747	31.7919	25.6347	15.3895	10.3719
ALI6	0.381	0.328	10	140.119
DEX1	0.366	0.313	10	65.0925
DEX2	0.374	0.321	10	105.107			Games-Howell's multiple comparisons test	均值差异.	95.00% CI的差异.	重大	摘要	调整后的 P 值
DEX3	0.382	0.329	10	145.121			Control vs. ALI	-188.8	-264.6 到 -113.0	是	***	0.0006	A-B
DEX4	0.378	0.325	10	125.114			Control vs. DEX	-88.76	-142.9 到 -34.60	是	**	0.0047	A-C
DEX5	0.383	0.33	10	150.123			Control vs. L-AS-IV	-97.09	-140.6 到 -53.53	是	***	0.0007	A-D
DEX6	0.373	0.32	10	100.105			Control vs. M-AS-IV	-52.08	-79.22 到 -24.93	是	***	0.0008	A-E
L-AS-IV1	0.384	0.331	10	155.125			Control vs. H-AS-IV	-6.226	-27.17 到 14.71	否	ns	0.8964	A-F
L-AS-IV2	0.377	0.324	10	120.112			ALI vs. DEX	100	21.27 到 178.8	是	*	0.013	B-C
L-AS-IV3	0.379	0.326	10	130.116			ALI vs. L-AS-IV	91.7	15.58 到 167.8	是	*	0.019	B-D
L-AS-IV4	0.376	0.323	10	115.11			ALI vs. M-AS-IV	136.7	61.54 到 211.9	是	**	0.0026	B-E
L-AS-IV5	0.381	0.328	10	140.119			ALI vs. H-AS-IV	182.6	106.7 到 258.4	是	***	0.0008	B-F
L-AS-IV6	0.369	0.316	10	80.0978			DEX vs. L-AS-IV	-8.336	-66.77 到 50.10	否	ns	0.995	C-D
M-AS-IV1	0.372	0.319	10	95.1032			DEX vs. M-AS-IV	36.68	-17.48 到 90.83	否	ns	0.2258	C-E
M-AS-IV2	0.37	0.317	10	85.0996			DEX vs. H-AS-IV	82.53	28.36 到 136.7	是	**	0.0068	C-F
M-AS-IV3	0.366	0.313	10	65.0925			L-AS-IV vs. M-AS-IV	45.02	0.6803 到 89.35	是	*	0.0464	D-E
M-AS-IV4	0.365	0.312	10	60.0907			L-AS-IV vs. H-AS-IV	90.87	47.31 到 134.4	是	**	0.001	D-F
M-AS-IV5	0.372	0.319	10	95.1032			M-AS-IV vs. H-AS-IV	45.85	18.77 到 72.93	是	**	0.002	E-F
M-AS-IV6	0.367	0.314	10	70.0942
H-AS-IV1	0.359	0.306	10	30.0799			测试细节:	平均 1	平均 2	均值差异.	硒含量差异.	n1	n2	t	DF
H-AS-IV2	0.362	0.309	10	45.0853			Control vs. ALI	26.36	215.1	-188.8	18.54	6	6	10.18	5.564
H-AS-IV3	0.359	0.306	10	30.0799			Control vs. DEX	26.36	115.1	-88.76	13.67	6	6	6.493	6.08
H-AS-IV4	0.362	0.309	10	45.0853			Control vs. L-AS-IV	26.36	123.4	-97.09	11.31	6	6	8.584	6.635
H-AS-IV5	0.357	0.304	10	20.0763			Control vs. M-AS-IV	26.36	78.43	-52.08	7.608	6	6	6.844	8.832
H-AS-IV6	0.358	0.305	10	25.0781			Control vs. H-AS-IV	26.36	32.58	-6.226	6.029	6	6	1.033	9.998
							ALI vs. DEX	215.1	115.1	100	22.22	6	6	4.502	9.084
							ALI vs. L-AS-IV	215.1	123.4	91.7	20.85	6	6	4.398	8.024
							ALI vs. M-AS-IV	215.1	78.43	136.7	19.1	6	6	7.159	6.196
							ALI vs. H-AS-IV	215.1	32.58	182.6	18.52	6	6	9.855	5.55
							DEX vs. L-AS-IV	115.1	123.4	-8.336	16.67	6	6	0.5	9.57
							DEX vs. M-AS-IV	115.1	78.43	36.68	14.42	6	6	2.544	7.221
							DEX vs. H-AS-IV	115.1	32.58	82.53	13.65	6	6	6.045	6.052
							L-AS-IV vs. M-AS-IV	123.4	78.43	45.02	12.21	6	6	3.688	8.19
							L-AS-IV vs. H-AS-IV	123.4	32.58	90.87	11.29	6	6	8.049	6.594
							M-AS-IV vs. H-AS-IV	78.43	32.58	45.85	7.576	6
