# Supplementary material for: The impact of Astragaloside IV on the inflammatory response and gut microbiota in cases of acute lung injury is examined through the utilization of the PI3K/AKT/mTOR pathway
Source: PLoS One. 2024 Jul 2;19(7):e0305058. doi: 10.1371/journal.pone.0305058 (PMC11218977; doi:10.1371/journal.pone.0305058)
Supplement: S1 Data — (ZIP) [file pone.0305058.s004.zip › minimal data set/qPCR:Raw data.xlsx]

## Sheet: Sheet1
	1	Control	ALI	H-AS-IV	M-AS-IV	L-AS-IV	DEX		2	Control	ALI	H-AS-IV	M-AS-IV	L-AS-IV	DEX		3	Control	ALI	H-AS-IV	M-AS-IV	L-AS-IV	DEX			rat PI3K	Control	ALI	H-AS-IV	M-AS-IV	L-AS-IV	DEX
	rat GAPDH	18.332	18.526	18.317	18.614	18.246	18.449		rat GAPDH	18.332	18.526	18.317	18.614	18.246	18.449		rat GAPDH	18.332	18.526	18.317	18.614	18.246	18.449			1	1	2.38232	1.57023	1.92907	1.39504	1.66325
		18.414	18.642	18.241	18.824	18.445	18.346			18.414	18.642	18.241	18.824	18.445	18.346			18.414	18.642	18.241	18.824	18.445	18.346			2	1	2.20569	1.30754	1.3996	1.70356	1.51853
		18.006	18.231	18.502	18.6	18.224	18.245			18.006	18.231	18.502	18.6	18.224	18.245			18.006	18.231	18.502	18.6	18.224	18.245			3	1	2.00255	1.2269	1.66935	1.69067	1.37653
																										4	1	1.92538	1.38516	1.60142	1.65222	1.26124
	rat PI3K	25.112	24.117	24.684	24.335	24.689	24.318		rat PI3K	25.113	24.331	24.404	25.863	24.484	24.988		rat PI3K	25.134	24.132	24.854	24.623	24.816	25.003			5	1	2.65954	1.55788	1.42064	1.91595	1.88003
		25.314	24.155	24.456	24.687	24.678	24.456			25.145	24.113	24.987	24.745	24.567	24.378			25.164	24.554	25.004	25.241	24.235	24.351			6	1	1.90078	1.14637	1.55029	1.84787	1.58235
		25.113	24.167	24.784	24.983	24.915	24.887			25.663	24.368	25.354	25.117	24.375	24.721			25.447	24.516	25.126	24.778	24.518	25.214			平均数	1	2.17938	1.36568	1.59506	1.70088	1.54699
																										标准差	0	0.27259	0.158059	0.176895	0.165266	0.19883
	Δt	6.78	5.591	6.367	5.721	6.443	5.869		Δt	6.781	5.805	6.087	7.249	6.238	6.539		Δt	6.802	5.606	6.537	6.009	6.57	6.554
		6.9	5.513	6.215	5.863	6.233	6.11			6.731	5.471	6.746	5.921	6.122	6.032			6.75	5.912	6.763	6.417	5.79	6.005
		7.107	5.936	6.282	6.383	6.691	6.642			7.657	6.137	6.852	6.517	6.151	6.476			7.441	6.285	6.624	6.178	6.294	6.969
	ΔΔt	0	-1.189	-0.413	-1.059	-0.337	-0.911		ΔΔt	0	-0.975	-0.693	0.469	-0.542	-0.241		ΔΔt	0	-1.174	-0.243	-0.771	-0.21	-0.226
		0	-1.387	-0.685	-1.037	-0.667	-0.79			0	-1.429	-0.154	-0.979	-0.778	-0.868			0	-0.988	-0.137	-0.483	-1.11	-0.895
		0	-1.171	-0.825	-0.724	-0.416	-0.465			0	-0.97	-0.255	-0.59	-0.956	-0.631			0	-0.822	-0.483	-0.929	-0.813	-0.138
	2-ΔΔt	1	2.27995	1.33145	2.08349	1.26313	1.88035		2-ΔΔt	1	1.96564	1.61664	0.722465	1.45599	1.18181		2-ΔΔt	1	2.25636	1.18345	1.70645	1.15669	1.16959
		1	2.61534	1.6077	2.05196	1.58777	1.72907			1	2.6926	1.11265	1.9711	1.71475	1.82513			1	1.98343	1.09962	1.39765	2.15846	1.85961
		1	2.25168	1.77154	1.65176	1.33422	1.38032			1	1.95884	1.19334	1.50525	1.93992	1.54864			1	1.76786	1.39765	1.90396	1.75686	1.10038
	mean	1	2.38232	1.57023	1.92907	1.39504	1.66325		mean	1	2.20569	1.30754	1.3996	1.70356	1.51853		mean	1	2.00255	1.2269	1.66935	1.69067	1.37653
	4	Control	ALI	H-AS-IV	M-AS-IV	L-AS-IV	DEX		5	Control	ALI	H-AS-IV	M-AS-IV	L-AS-IV	DEX		6	Control	ALI	H-AS-IV	M-AS-IV	L-AS-IV	DEX
	rat PI3K	25.413	24.586	25.216	25.102	24.215	25.303		rat PI3K	25.462	24.011	25.106	25.321	24.785	24.665		rat PI3K	24.689	24.714	25.016	25.131	25.116	25.112
		25.601	24.516	24.977	25.013	25.113	25.114			25.334	24.445	24.396	25.446	24.636	24.987			25.114	24.845	25.443	25.364	24.306	24.786
		25.117	25.006	24.887	25.334	24.889	25.004			25.846	24.112	25.123	25.139	24.135	24.118			25.331	24.441	25.416	25.027	24.425	24.563
	Δt	7.081	6.06	6.899	6.488	5.969	6.854		Δt	7.13	5.485	6.789	6.707	6.539	6.216		Δt	6.357	6.188	6.699	6.517	6.87	6.663
		7.187	5.874	6.736	6.189	6.668	6.768			6.92	5.803	6.155	6.622	6.191	6.641			6.7	6.203	7.202	6.54	5.861	6.44
		7.111	6.775	6.385	6.734	6.665	6.759			7.84	5.881	6.621	6.539	5.911	5.873			7.325	6.21	6.914	6.427	6.201	6.318
	ΔΔt	0	-1.021	-0.182	-0.593	-1.112	-0.227		ΔΔt	0	-1.596	-0.292	-0.374	-0.542	-0.865		ΔΔt	0	-0.893	-0.382	-0.564	-0.211	-0.418
		0	-1.313	-0.451	-0.998	-0.519	-0.419			0	-1.384	-1.032	-0.565	-0.996	-0.546			0	-0.984	0.015	-0.647	-1.326	-0.747
		0	-0.336	-0.726	-0.377	-0.446	-0.352			0	-1.23	-0.49	-0.572	-1.2	-1.238			0	-0.901	-0.197	-0.684	-0.91	-0.793
	2-ΔΔt	1	2.02933	1.13446	1.50838	2.16145	1.1704		2-ΔΔt	1	3.02304	1.22434	1.29594	1.45599	1.82134		2-ΔΔt	1	1.85703	1.30315	1.47836	1.15749	1.33607
		1	2.48458	1.36699	1.99723	1.43296	1.337			1	2.60991	2.04486	1.47939	1.99446	1.46003			1	1.97794	0.989657	1.56591	2.50707	1.6783
		1	1.26225	1.65405	1.29864	1.36226	1.27633			1	2.34567	1.40444	1.48658	2.2974	2.35871			1	1.86736	1.14631	1.60659	1.87905	1.73267
	mean	1	1.92538	1.38516	1.60142	1.65222	1.26124		mean	1	2.65954	1.55788	1.42064	1.91595	1.88003		mean	1	1.90078	1.14637	1.55029	1.84787	1.58235
	1	Control	ALI	H-AS-IV	M-AS-IV	L-AS-IV	DEX		2	Control	ALI	H-AS-IV	M-AS-IV	L-AS-IV	DEX		3	Control	ALI	H-AS-IV	M-AS-IV	L-AS-IV	DEX			rat AKT	Control	ALI	H-AS-IV	M-AS-IV	L-AS-IV	DEX
	rat AKT	25.114	23.381	24.123	24.488	23.567	24.024		rat AKT	24.117	24.556	24.116	24.161	23.673	24.425		rat AKT	24.589	23.241	24.864	24.669	24.998	24.992			1	1	3.75943	2.84391	2.62569	2.87852	2.43239
		25.461	23.629	24.004	24.181	23.854	24.265			24.251	23.486	24.627	24.879	24.001	23.413			24.306	24.586	24.943	24.927	24.619	24.636			2	1	3.00119	2.24223	2.5805	2.89383	2.56953
		25.334	23.834	23.784	24.456	24.082	24.086			24.304	24.118	24.166	24.163	23.824	24.562			24.119	24.411	24.869	24.682	24.451	24.778			3	1	2.85141	1.46457	1.98363	1.66584	1.53507
																										4	1	3.38031	2.54307	2.60309	2.88617	2.50096
	Δt	6.782	4.855	5.806	5.874	5.321	5.575		Δt	5.785	6.03	5.799	5.547	5.427	5.976		Δt	6.257	4.715	6.547	6.055	6.752	6.543			5	1	1.93111	1.31176	1.50368	1.68309	1.43287
		7.047	4.987	5.763	5.357	5.409	5.919			5.837	4.844	6.386	6.055	5.556	5.067			5.892	5.944	6.702	6.103	6.174	6.29			6	1	3.26165	2.25559	2.61085	2.75718	2.1463
		7.328	5.603	5.282	5.856	5.858	5.841			6.298	5.887	5.664	5.563	5.6	6.317			6.113	6.18	6.367	6.082	6.227	6.533			平均数	1	3.03085	2.11019	2.31791	2.46077	2.10286
																										标准差	#NAME?	#NAME?	#NAME?	#NAME?	#NAME?	#NAME?
	ΔΔt	0	-1.927	-0.976	-0.908	-1.461	-1.207		ΔΔt	0	-0.752	-0.983	-1.235	-1.355	-0.806		ΔΔt	0	-2.067	-0.235	-0.727	-0.03	-0.239
		0	-2.06	-1.284	-1.69	-1.638	-1.128			0	-2.203	-0.661	-0.992	-1.491	-1.98			0	-1.103	-0.345	-0.944	-0.873	-0.757
		0	-1.725	-2.046	-1.472	-1.47	-1.487			0	-1.441	-1.664	-1.765	-1.728	-1.011			0	-1.148	-0.961	-1.246	-1.101	-0.795
	2-ΔΔt	1	3.80264	1.967	1.87644	2.75299	2.30857		2-ΔΔt	1	1.68413	1.97657	2.35381	2.55797	1.74836		2-ΔΔt	1	4.19014	1.17691	1.65519	1.02101	1.18017
		1	4.16986	2.43513	3.22657	3.11234	2.18556			1	4.60436	1.58118	1.98894	2.81084	3.94493			1	2.14801	1.27015	1.92385	1.83147	1.68997
		1	3.3058	4.12959	2.77406	2.77022	2.80305			1	2.71509	3.16894	3.39874	3.31268	2.01531			1	2.21606	1.94666	2.37183	2.14503	1.73508
	mean	1	3.75943	2.84391	2.62569	2.87852	2.43239		mean	1	3.00119	2.24223	2.5805	2.89383	2.56953		mean	1	2.85141	1.46457	1.98363	1.66584	1.53507
	4	Control	ALI	H-AS-IV	M-AS-IV	L-AS-IV	DEX		5	Control	ALI	H-AS-IV	M-AS-IV	L-AS-IV	DEX		6	Control	ALI	H-AS-IV	M-AS-IV	L-AS-IV	DEX
	rat AKT	24.521	23.118	23.445	24.221	23.567	23.457		rat AKT	24.115	23.684	23.894	24.256	23.99	23.841		rat AKT	23.726	22.884	23.123	23.624	23.112	23.265
		24.621	23.111	24.117	23.864	23.446	23.816			24.623	24.006	24.332	24.335	23.442	23.987			23.886	22.968	23.512	23.368	23.421	23.461
		24.119	23.646	24.661	23.776	23.498	24.615			24.331	23.376	24.211	24.197	23.878	24.246			23.991	22.997	23.448	23.449	22.562	23.578
	Δt	6.189	4.592	5.128	5.607	5.321	5.008		Δt	5.783	5.158	5.577	5.642	5.744	5.392		Δt	5.394	4.358	4.806	5.01	4.866	4.816
		6.207	4.469	5.876	5.04	5.001	5.47			6.209	5.364	6.091	5.511	4.997	5.641			5.472	4.326	5.271	4.544	4.976	5.115
		6.113	5.415	6.159	5.176	5.274	6.37			6.325	5.145	5.709	5.597	5.654	6.001			5.985	4.766	4.946	4.849	4.338	5.333
	ΔΔt	0	-1.597	-1.061	-0.582	-0.868	-1.181		ΔΔt	0	-1.031	-0.612	-0.547	-0.445	-0.797		ΔΔt	0	-1.831	-1.383	-1.179	-1.323	-1.373
		0	-1.738	-0.331	-1.167	-1.206	-0.737			0	-0.843	-0.116	-0.696	-1.21	-0.566			0	-1.881	-0.936	-1.663	-1.231	-1.092
		0	-0.698	0.046	-0.937	-0.839	0.257			0	-0.968	-0.404	-0.516	-0.459	-0.112			0	-1.347	-1.167	-1.264	-1.775	-0.78
	2-ΔΔt	1	3.02514	2.08638	1.49692	1.82513	2.26734		2-ΔΔt	1	2.04344	1.52838	1.46104	1.36131	1.73748		2-ΔΔt	1	3.55784	2.6081	2.2642	2.50186	2.59009
		1	3.33572	1.25788	2.24544	2.30697	1.66671			1	1.79378	1.08373	1.62001	2.31338	1.48041			1	3.6833	1.91322	3.16674	2.3473	2.13169
		1	1.62225	0.968618	1.91454	1.78881	0.836826			1	1.95613	1.32317	1.42998	1.37459	1.08073			1	2.54383	2.24544	2.40161	3.42238	1.71713
	mean	1	2.66104	1.43763	1.88564	1.97364	1.59029		mean	1	1.93111	1.31176	1.50368	1.68309	1.43287		mean	1	3.26165	2.25559	2.61085	2.75718	2.1463
	1	Control	ALI	H-AS-IV	M-AS-IV	L-AS-IV	DEX		2	Control	ALI	H-AS-IV	M-AS-IV	L-AS-IV	DEX		3	Control	ALI	H-AS-IV	M-AS-IV	L-AS-IV	DEX			rat mTOR	Control	ALI	H-AS-IV	M-AS-IV	L-AS-IV	DEX
	rat mTOR	23.124	22.555	23.622	23.456	22.886	23.154		rat mTOR	23.118	22.676	23.625	23.226	23.041	22.867		rat mTOR	23.453	22.645	23.412	23.564	23.143	23.116			1	1	2.02613	1.23755	1.36379	1.44069	1.39022
		23.421	22.468	23.623	23.174	22.764	22.851			23.406	22.868	23.132	23.843	23.227	22.745			23.146	22.772	23.005	23.479	22.486	23.004			2	1	1.78311	1.16435	1.23271	1.32557	1.23796
		23.502	22.647	22.834	23.465	23.042	22.982			23.517	22.677	23.224	23.442	22.864	23.903			23.524	22.928	23.113	23.163	22.674	22.987			3	1	1.72361	1.28026	1.36061	1.64934	1.35022
																										4	1	2.16034	1.36714	1.41129	1.77741	1.49469
	Δt	4.792	4.029	5.305	4.842	4.64	4.705		Δt	4.786	4.15	5.308	4.612	4.795	4.418		Δt	5.121	4.119	5.095	4.95	4.897	4.667			5	1	1.83901	1.1962	1.42272	1.59561	1.45983
		5.007	3.826	5.382	4.35	4.319	4.505			4.992	4.226	4.891	5.019	4.782	4.399			4.732	4.13	4.764	4.655	4.041	4.658			6	1	1.90295	1.4174	1.60187	1.69195	1.29616
		5.496	4.416	4.332	4.865	4.818	4.737			5.511	4.446	4.722	4.842	4.64	5.658			5.518	4.697	4.611	4.563	4.45	4.742			平均数	1	1.90586	1.27715	1.39883	1.5801	1.37151
																										标准差	0	0.148315	0.0900211	0.109725	0.153133	0.0887801
	ΔΔt	0	-0.763	0.513	0.05	-0.152	-0.087		ΔΔt	0	-0.642	0.516	-0.18	0.003	-0.374		ΔΔt	0	-0.673	0.303	0.158	0.105	-0.125
		0	-1.181	0.375	-0.657	-0.688	-0.502			0	-0.781	-0.116	0.012	-0.225	-0.608			0	-0.877	-0.243	-0.352	-0.966	-0.349
		0	-1.08	-1.164	-0.631	-0.678	-0.759			0	-1.05	-0.774	-0.654	-0.856	0.162			0	-0.799	-0.885	-0.933	-1.046	-0.754
	2-ΔΔt	1	1.69702	0.700764	0.965936	1.11111	1.06216			1	1.56049	0.699308	1.13288	0.997923	1.29594			1	1.59438	0.810565	0.896267	0.929805	1.09051
		1	2.26734	0.771105	1.5768	1.61105	1.41618			1	1.71832	1.08373	0.991717	1.16878	1.52414			1	1.83655	1.18345	1.27633	1.95342	1.27368
		1	2.11404	2.24078	1.54864	1.59992	1.69232			1	2.07053	1.71	1.57352	1.81001	0.893785			1	1.73989	1.84676	1.90924	2.0648	1.68646
	mean	1	2.02613	1.23755	1.36379	1.44069	1.39022		mean	1	1.78311	1.16435	1.23271	1.32557	1.23796		mean	1	1.72361	1.28026	1.36061	1.64934	1.35022
	4	Control	ALI	H-AS-IV	M-AS-IV	L-AS-IV	DEX		5	Control	ALI	H-AS-IV	M-AS-IV	L-AS-IV	DEX		6	Control	ALI	H-AS-IV	M-AS-IV	L-AS-IV	DEX
	rat mTOR	23.445	22.357	22.354	23.378	22.456	23.014		rat mTOR	23.564	22.972	23.502	23.116	22.784	22.846		rat mTOR	23.774	22.443	23.004	22.986	22.434	22.667
		23.452	22.641	23.465	23.378	22.378	22.784			23.714	22.412	23.134	23.558	22.693	22.971			23.886	22.867	22.961	23.115	22.609	23.236
		23.116	22.345	23.456	23.067	22.943	22.764			23.263	22.736	22.997	23.119	22.685	22.864			23.654	22.609	22.879	23.168	22.907	23.474
	Δt	5.113	3.831	4.037	4.764	4.21	4.565		Δt	5.232	4.446	5.185	4.502	4.538	4.397		Δt	5.442	3.917	4.687	4.372	4.188	4.218
		5.038	3.999	5.224	4.554	3.933	4.438			5.3	3.77	4.893	4.734	4.248	4.625			5.472	4.225	4.72	4.291	4.164	4.89
		5.11	4.114	4.954	4.467	4.719	4.519			5.257	4.505	4.495	4.519	4.461	4.619			5.648	4.378	4.377	4.568	4.683	5.229
	ΔΔt	0	-1.282	-1.076	-0.349	-0.903	-0.548		ΔΔt	0	-0.667	0.072	-0.611	-0.575	-0.716		ΔΔt	0	-1.196	-0.426	-0.741	-0.925	-0.895
		0	-1.039	0.186	-0.484	-1.105	-0.6			0	-1.268	-0.145	-0.304	-0.79	-0.413			0	-0.813	-0.318	-0.747	-0.874	-0.148
		0	-0.996	-0.156	-0.643	-0.391	-0.591			0	-0.605	-0.615	-0.591	-0.649	-0.491			0	-0.732	-0.733	-0.542	-0.427	0.119
	2-ΔΔt	1	2.43176	2.10818	1.27368	1.86995	1.46206		2-ΔΔt	1	1.58777	0.951318	1.52732	1.48968	1.64262		2-ΔΔt	1	2.29104	1.3435	1.67133	1.89868	1.85961
		1	2.0548	0.87904	1.39862	2.15099	1.51572			1	2.40827	1.10573	1.23456	1.72907	1.33145			1	1.75686	1.2466	1.6783	1.83274	1.10803
		1	1.99446	1.11419	1.56157	1.3113	1.50629			1	1.52098	1.53156	1.50629	1.56808	1.40542			1	1.66094	1.66209	1.45599	1.34443	0.920826
	mean	1	2.16034	1.36714	1.41129	1.77741	1.49469		mean	1	1.83901	1.1962	1.42272	1.59561	1.45983		mean	1	1.90295	1.4174	1.60187	1.69195	1.29616
