# Supplementary material for: The impact of Astragaloside IV on the inflammatory response and gut microbiota in cases of acute lung injury is examined through the utilization of the PI3K/AKT/mTOR pathway
Source: PLoS One. 2024 Jul 2;19(7):e0305058. doi: 10.1371/journal.pone.0305058 (PMC11218977; doi:10.1371/journal.pone.0305058)
Supplement: S1 Data — (ZIP) [file pone.0305058.s004.zip › minimal data set/WB:Raw data.xlsx]

## Sheet: Data statistics
PI3K/β-ACTIN
									Games-Howell's multiple comparisons test	均值差异.	95.00% CI的差异.	重大	摘要	调整后的 P 值
	编号	Control	ALI	DEX	H-AS-IV	M-AS-IV	L-AS-IV		Control vs. ALI	-0.3585	-0.6590 到 -0.05789	是	*	0.0275	A-B
	1	0.610859	0.941484	0.737162	0.65543	0.609741	0.613017		Control vs. DEX	-0.1299	-0.4234 到 0.1635	否	ns	0.4272	A-C
	2	0.557723	0.810374	0.695527	0.503386	0.529225	0.52265		Control vs. H-AS-IV	-0.02005	-0.3223 到 0.2822	否	ns	0.9992	A-D
	3	0.462931	0.955051	0.58866	0.532846	0.43186	0.526094		Control vs. M-AS-IV	0.02023	-0.3035 到 0.3440	否	ns	0.9994	A-E
									Control vs. L-AS-IV	-0.01008	-0.2769 到 0.2567	否	ns	>0.9999	A-F
									ALI vs. DEX	0.2285	-0.07482 到 0.5319	否	ns	0.1209	B-C
	均数	0.543838	0.902303	0.673783	0.563887	0.523609	0.553921		ALI vs. H-AS-IV	0.3384	0.02760 到 0.6492	是	*	0.0376	B-D
	标准差	0.074935	0.0799014	0.0766012	0.0806353	0.0890733	0.0512078		ALI vs. M-AS-IV	0.3787	0.04902 到 0.7084	是	*	0.0314	B-E
									ALI vs. L-AS-IV	0.3484	0.06293 到 0.6338	是	*	0.0273	B-F
									DEX vs. H-AS-IV	0.1099	-0.1950 到 0.4148	否	ns	0.5864	C-D
									DEX vs. M-AS-IV	0.1502	-0.1754 到 0.4757	否	ns	0.3898	C-E
									DEX vs. L-AS-IV	0.1199	-0.1531 到 0.3928	否	ns	0.3897	C-F
									H-AS-IV vs. M-AS-IV	0.04028	-0.2904 到 0.3710	否	ns	0.9871	D-E
									H-AS-IV vs. L-AS-IV	0.009967	-0.2783 到 0.2983	否	ns	>0.9999	D-F
									M-AS-IV vs. L-AS-IV	-0.03031	-0.3529 到 0.2923	否	ns	0.9919	E-F
									测试细节:	平均 1	平均 2	均值差异.	硒含量差异.	n1	n2	t	DF
									Control vs. ALI	0.5438	0.9023	-0.3585	0.06324	3	3	5.668	3.984
									Control vs. DEX	0.5438	0.6738	-0.1299	0.06187	3	3	2.1	3.998
									Control vs. H-AS-IV	0.5438	0.5639	-0.02005	0.06355	3	3	0.3155	3.979
									Control vs. M-AS-IV	0.5438	0.5236	0.02023	0.0672	3	3	0.301	3.886
									Control vs. L-AS-IV	0.5438	0.5539	-0.01008	0.0524	3	3	0.1924	3.534
									ALI vs. DEX	0.9023	0.6738	0.2285	0.06391	3	3	3.576	3.993
									ALI vs. H-AS-IV	0.9023	0.5639	0.3384	0.06554	3	3	5.164	4
									ALI vs. M-AS-IV	0.9023	0.5236	0.3787	0.06909	3	3	5.482	3.954
									ALI vs. L-AS-IV	0.9023	0.5539	0.3484	0.05479	3	3	6.358	3.406
									DEX vs. H-AS-IV	0.6738	0.5639	0.1099	0.06421	3	3	1.711	3.99
									DEX vs. M-AS-IV	0.6738	0.5236	0.1502	0.06783	3	3	2.214	3.912
									DEX vs. L-AS-IV	0.6738	0.5539	0.1199	0.0532	3	3	2.253	3.49
									H-AS-IV vs. M-AS-IV	0.5639	0.5236	0.04028	0.06937	3	3	0.5806	3.961
									H-AS-IV vs. L-AS-IV	0.5639	0.5539	0.009967	0.05515	3	3
									宣白中剂量组 vs. 宣白高剂量组	0.5236	0.5539	-0.03031
p-PI3K/t-PI3K
									Games-Howell's multiple comparisons test	均值差异.	95.00% CI的差异.	重大	摘要	调整后的 P 值
	编号	Control	ALI	DEX	H-AS-IV	M-AS-IV	L-AS-IV		Control vs. ALI	-0.3146	-0.3891 到 -0.2401	是	***	0.0003	A-B
	1	0.557283	0.891309	0.663458	0.722118	0.611462	0.674272		Control vs. DEX	-0.1205	-0.2595 到 0.01844	否	ns	0.0713	A-C
	2	0.540614	0.873266	0.650183	0.640717	0.640411	0.663648		Control vs. H-AS-IV	-0.1267	-0.2880 到 0.03464	否	ns	0.0885	A-D
	3	0.572727	0.849814	0.718574	0.687843	0.621187	0.614		Control vs. M-AS-IV	-0.06748	-0.1274 到 -0.007573	是	*	0.0335	A-E
									Control vs. L-AS-IV	-0.09377	-0.2136 到 0.02605	否	ns	0.0941	A-F
									ALI vs. DEX	0.1941	0.06267 到 0.3254	是	*	0.016	B-C
	均数	0.556875	0.871463	0.677405	0.683559	0.624353	0.65064		ALI vs. H-AS-IV	0.1879	0.03636 到 0.3394	是	*	0.0278	B-D
	标准差	0.0160604	0.0208062	0.0362663	0.0408689	0.0147317	0.0321729		ALI vs. M-AS-IV	0.2471	0.1730 到 0.3212	是	***	0.0008	B-E
									ALI vs. L-AS-IV	0.2208	0.1060 到 0.3357	是	**	0.0063	B-F
									DEX vs. H-AS-IV	-0.006154	-0.1569 到 0.1446	否	ns	>0.9999	C-D
									DEX vs. M-AS-IV	0.05305	-0.08893 到 0.1950	否	ns	0.3967	C-E
									DEX vs. L-AS-IV	0.02676	-0.1070 到 0.1605	否	ns	0.9111	C-F
									H-AS-IV vs. M-AS-IV	0.05921	-0.1056 到 0.2240	否	ns	0.4001	D-E
									H-AS-IV vs. L-AS-IV	0.03292	-0.1138 到 0.1796	否	ns	0.8614	D-F
									M-AS-IV vs. L-AS-IV	-0.02629	-0.1486 到 0.09599	否	ns	0.782	E-F
									测试细节:	平均 1	平均 2	均值差异.	硒含量差异.	n1	n2	t	DF
									Control vs. ALI	0.5569	0.8715	-0.3146	0.01517	3	3	20.73	3.759
									Control vs. DEX	0.5569	0.6774	-0.1205	0.0229	3	3	5.263	2.755
									Control vs. H-AS-IV	0.5569	0.6836	-0.1267	0.02535	3	3	4.997	2.603
									Control vs. M-AS-IV	0.5569	0.6244	-0.06748	0.01258	3	3	5.363	3.971
									Control vs. L-AS-IV	0.5569	0.6506	-0.09377	0.02076	3	3	4.516	2.938
									ALI vs. DEX	0.8715	0.6774	0.1941	0.02414	3	3	8.039	3.188
									ALI vs. H-AS-IV	0.8715	0.6836	0.1879	0.02648	3	3	7.097	2.971
									ALI vs. M-AS-IV	0.8715	0.6244	0.2471	0.01472	3	3	16.79	3.603
									ALI vs. L-AS-IV	0.8715	0.6506	0.2208	0.02212	3	3	9.983	3.424
									DEX vs. H-AS-IV	0.6774	0.6836	-0.006154	0.03155	3	3	0.1951	3.944
									DEX vs. M-AS-IV	0.6774	0.6244	0.05305	0.0226	3	3	2.347	2.643
									DEX vs. L-AS-IV	0.6774	0.6506	0.02676	0.02799	3	3	0.9562	3.944
									H-AS-IV vs. M-AS-IV	0.6836	0.6244	0.05921	0.02508	3	3	2.36	2.511
									H-AS-IV vs. L-AS-IV	0.6836	0.6506	0.03292	0.03003	3	3	1.096	3.791
									M-AS-IV vs. L-AS-IV	0.6244
AKT/β-ACTIN
	编号	Control	ALI	DEX	H-AS-IV	M-AS-IV	L-AS-IV		Games-Howell's multiple comparisons test	均值差异.	95.00% CI的差异.	重大	摘要	调整后的 P 值
	1	0.421841	0.893911	0.690476	0.560742	0.533565	0.613017		Control vs. ALI	-0.4709	-0.7375 到 -0.2044	是	*	0.0152	A-B
	2	0.407443	0.931831	0.632116	0.534898	0.510739	0.583164		Control vs. DEX	-0.2445	-0.3727 到 -0.1162	是	*	0.0106	A-C
	3	0.399563	0.815848	0.639742	0.617103	0.549566	0.572811		Control vs. H-AS-IV	-0.1613	-0.3416 到 0.01905	否	ns	0.0636	A-D
									Control vs. M-AS-IV	-0.1217	-0.1923 到 -0.05109	是	**	0.0099	A-E
									Control vs. L-AS-IV	-0.18	-0.2565 到 -0.1036	是	**	0.0041	A-F
	均数	0.409616	0.88053	0.654111	0.570914	0.53129	0.589664		ALI vs. DEX	0.2264	0.009525 到 0.4433	是	*	0.0444	B-C
	标准差	0.0112967	0.0591382	0.0317228	0.0420355	0.0195135	0.0208759		ALI vs. H-AS-IV	0.3096	0.09910 到 0.5201	是	*	0.0144	B-D
									ALI vs. M-AS-IV	0.3492	0.1059 到 0.5926	是	*	0.0216	B-E
									ALI vs. L-AS-IV	0.2909	0.05127 到 0.5305	是	*	0.0317	B-F
									DEX vs. H-AS-IV	0.0832	-0.06692 到 0.2333	否	ns	0.2554	C-D
									DEX vs. M-AS-IV	0.1228	0.009022 到 0.2366	是	*	0.04	C-E
									DEX vs. L-AS-IV	0.06445	-0.04867 到 0.1776	否	ns	0.2264	C-F
									H-AS-IV vs. M-AS-IV	0.03962	-0.1196 到 0.1989	否	ns	0.6998	D-E
									H-AS-IV vs. L-AS-IV	-0.01875	-0.1755 到 0.1380	否	ns	0.9705	D-F
									M-AS-IV vs. L-AS-IV	-0.05837	-0.1368 到 0.02005	否	ns	0.125	E-F
									测试细节:	平均 1	平均 2	均值差异.	硒含量差异.	n1	n2	t	DF
									Control vs. ALI	0.4096	0.8805	-0.4709	0.03476	3	3	13.55	2.146
									Control vs. DEX	0.4096	0.6541	-0.2445	0.01944	3	3	12.58	2.499
									Control vs. H-AS-IV	0.4096	0.5709	-0.1613	0.02513	3	3	6.418	2.287
									Control vs. M-AS-IV	0.4096	0.5313	-0.1217	0.01302	3	3	9.347	3.205
									Control vs. L-AS-IV	0.4096	0.5897	-0.18	0.0137	3	3	13.14	3.079
									ALI vs. DEX	0.8805	0.6541	0.2264	0.03875	3	3	5.844	3.063
									ALI vs. H-AS-IV	0.8805	0.5709	0.3096	0.04189	3	3	7.391	3.61
									ALI vs. M-AS-IV	0.8805	0.5313	0.3492	0.03595	3	3	9.714	2.43
									ALI vs. L-AS-IV	0.8805	0.5897	0.2909	0.03621	3	3	8.033	2.491
									DEX vs. H-AS-IV	0.6541	0.5709	0.0832	0.0304	3	3	2.736	3.72
									DEX vs. M-AS-IV	0.6541	0.5313	0.1228	0.0215	3	3	5.712	3.324
									DEX vs. L-AS-IV	0.6541	0.5897	0.06445	0.02193	3	3	2.939	3.459
									H-AS-IV vs. M-AS-IV	0.5709	0.5313	0.03962	0.02676	3	3	1.481	2.824
									H-AS-IV vs. L-AS-IV	0.5709	0.5897	-0.01875	0.0271	3	3	0.6919	2.93
									M-AS-IV vs. L-AS-IV	0.5313
P-AKT/AKT
	编号	Control	ALI	DEX	H-AS-IV	M-AS-IV	L-AS-IV		Games-Howell's multiple comparisons test	均值差异.	95.00% CI的差异.	重大	摘要	调整后的 P 值
	1	0.598857	1.0041	0.775186	0.803529	0.718212	0.753589		Control vs. ALI	-0.3323	-0.6393 到 -0.02532	是	*	0.0428	A-B
	2	0.588764	0.890342	0.682973	0.835415	0.6816	0.797609		Control vs. DEX	-0.1695	-0.5415 到 0.2025	否	ns	0.2144	A-C
	3	0.601548	0.891622	0.839513	0.636494	0.642145	0.795371		Control vs. H-AS-IV	-0.1621	-0.6702 到 0.3460	否	ns	0.3727	A-D
									Control vs. M-AS-IV	-0.08426	-0.2571 到 0.08856	否	ns	0.2	A-E
									Control vs. L-AS-IV	-0.1858	-0.2920 到 -0.07964	是	*	0.0144	A-F
	均数	0.59639	0.928687	0.765891	0.75848	0.680652	0.78219		ALI vs. DEX	0.1628	-0.1223 到 0.4479	否	ns	0.2456	B-C
	标准差	0.0067397	0.0653107	0.0786831	0.106839	0.0380425	0.0247938		ALI vs. H-AS-IV	0.1702	-0.2133 到 0.5538	否	ns	0.3657	B-D
									ALI vs. M-AS-IV	0.248	0.01199 到 0.4841	是	*	0.0434	B-E
									ALI vs. L-AS-IV	0.1465	-0.1135 到 0.4065	否	ns	0.1809	B-F
									DEX vs. H-AS-IV	0.007411	-0.3734 到 0.3883	否	ns	>0.9999	C-D
									DEX vs. M-AS-IV	0.08524	-0.2099 到 0.3804	否	ns	0.6118	C-E
									DEX vs. L-AS-IV	-0.0163	-0.3434 到 0.3108	否	ns	0.9984	C-F
									H-AS-IV vs. M-AS-IV	0.07783	-0.3541 到 0.5098	否	ns	0.8213	D-E
									H-AS-IV vs. L-AS-IV	-0.02371	-0.4933 到 0.4459	否	ns	0.9975	D-F
									M-AS-IV vs. L-AS-IV	-0.1015	-0.2373 到 0.03420	否	ns	0.1142	E-F
									测试细节:	平均 1	平均 2	均值差异.	硒含量差异.	n1	n2	t	DF
									Control vs. ALI	0.5964	0.9287	-0.3323	0.03791	3	3	8.766	2.043
									Control vs. DEX	0.5964	0.7659	-0.1695	0.04559	3	3	3.718	2.029
									Control vs. H-AS-IV	0.5964	0.7585	-0.1621	0.06181	3	3	2.623	2.016
									Control vs. M-AS-IV	0.5964	0.6807	-0.08426	0.02231	3	3	3.778	2.125
									Control vs. L-AS-IV	0.5964	0.7822	-0.1858	0.01483	3	3	12.52	2.294
									ALI vs. DEX	0.9287	0.7659	0.1628	0.05904	3	3	2.757	3.869
									ALI vs. H-AS-IV	0.9287	0.7585	0.1702	0.0723	3	3	2.354	3.312
									ALI vs. M-AS-IV	0.9287	0.6807	0.248	0.04364	3	3	5.684	3.217
									ALI vs. L-AS-IV	0.9287	0.7822	0.1465	0.04033	3	3	3.632	2.565
									DEX vs. H-AS-IV	0.7659	0.7585	0.007411	0.07661	3	3	0.09675	3.676
									DEX vs. M-AS-IV	0.7659	0.6807	0.08524	0.05046	3	3	1.689	2.887
									DEX vs. L-AS-IV	0.7659	0.7822	-0.0163	0.04763	3	3	0.3422	2.393
									H-AS-IV vs. M-AS-IV	0.7585	0.6807	0.07783	0.06548	3	3	1.189	2.499
									H-AS-IV vs. L-AS-IV	0.7585	0.7822	-0.02371	0.06332	3	3	0.3744	2.215
									M-AS-IV vs. L-AS-IV	0.6807
mTOR/β-ACTIN
	编号	Control	ALI	DEX	H-AS-IV	M-AS-IV	L-AS-IV		Games-Howell's multiple comparisons test	均值差异.	95.00% CI的差异.	重大	摘要	调整后的 P 值
	1	0.572205	0.873454	0.670401	0.535603	0.534993	0.604881		Control vs. ALI	-0.3484	-0.4413 到 -0.2555	是	***	0.0004	A-B
	2	0.523936	0.916714	0.591833	0.470068	0.583416	0.586672		Control vs. DEX	-0.08468	-0.2287 到 0.05937	否	ns	0.2044	A-C
	3	0.557678	0.908944	0.645616	0.574672	0.553495	0.580808		Control vs. H-AS-IV	0.02449	-0.1753 到 0.2243	否	ns	0.9641	A-D
									Control vs. M-AS-IV	-0.006028	-0.1013 到 0.08923	否	ns	0.9994	A-E
									Control vs. L-AS-IV	-0.03951	-0.1314 到 0.05240	否	ns	0.3504	A-F
	均数	0.551273	0.899704	0.63595	0.526781	0.557301	0.590787		ALI vs. DEX	0.2638	0.1183 到 0.4093	是	**	0.0086	B-C
	标准差	0.0247635	0.0230628	0.0401661	0.0528574	0.024435	0.0125532		ALI vs. H-AS-IV	0.3729	0.1696 到 0.5762	是	*	0.0103	B-D
									ALI vs. M-AS-IV	0.3424	0.2502 到 0.4346	是	***	0.0004	B-E
									ALI vs. L-AS-IV	0.3089	0.2246 到 0.3933	是	**	0.0012	B-F
									DEX vs. H-AS-IV	0.1092	-0.07972 到 0.2981	否	ns	0.2323	C-D
									DEX vs. M-AS-IV	0.07865	-0.06563 到 0.2229	否	ns	0.2408	C-E
									DEX vs. L-AS-IV	0.04516	-0.1221 到 0.2124	否	ns	0.5599	C-F
									H-AS-IV vs. M-AS-IV	-0.03052	-0.2309 到 0.1699	否	ns	0.9206	D-E
									H-AS-IV vs. L-AS-IV	-0.06401	-0.2955 到 0.1675	否	ns	0.5064	D-F
									M-AS-IV vs. L-AS-IV	-0.03349	-0.1239 到 0.05694	否	ns	0.4524	E-F
									测试细节:	平均 1	平均 2	均值差异.	硒含量差异.	n1	n2	t	DF
									Control vs. ALI	0.5513	0.8997	-0.3484	0.01954	3	3	17.83	3.98
									Control vs. DEX	0.5513	0.636	-0.08468	0.02724	3	3	3.108	3.329
									Control vs. H-AS-IV	0.5513	0.5268	0.02449	0.0337	3	3	0.7268	2.838
									Control vs. M-AS-IV	0.5513	0.5573	-0.006028	0.02009	3	3	0.3001	3.999
									Control vs. L-AS-IV	0.5513	0.5908	-0.03951	0.01603	3	3	2.465	2.964
									ALI vs. DEX	0.8997	0.636	0.2638	0.02674	3	3	9.863	3.189
									ALI vs. H-AS-IV	0.8997	0.5268	0.3729	0.0333	3	3	11.2	2.735
									ALI vs. M-AS-IV	0.8997	0.5573	0.3424	0.0194	3	3	17.65	3.987
									ALI vs. L-AS-IV	0.8997	0.5908	0.3089	0.01516	3	3	20.38	3.089
									DEX vs. H-AS-IV	0.636	0.5268	0.1092	0.03833	3	3	2.848	3.732
									DEX vs. M-AS-IV	0.636	0.5573	0.07865	0.02714	3	3	2.897	3.302
									DEX vs. L-AS-IV	0.636	0.5908	0.04516	0.0243	3	3	1.859	2.387
									H-AS-IV vs. M-AS-IV	0.5268	0.5573	-0.03052	0.03362	3	3	0.9078	2.817
									H-AS-IV vs. L-AS-IV	0.5268	0.5908	-0.06401	0.03137	3	3	2.041	2.225
									M-AS-IV vs. L-AS-IV	0.5573
p-mTOR/mTOR
	编号	Control	ALI	DEX	H-AS-IV	M-AS-IV	L-AS-IV		Games-Howell's multiple comparisons test	均值差异.	95.00% CI的差异.	重大	摘要	调整后的 P 值
	1	0.520274	0.919444	0.841295	0.766287	0.672688	0.610823		Control vs. ALI	-0.4081	-0.5133 到 -0.3030	是	***	0.0007	A-B
	2	0.514078	0.941407	0.799313	0.812524	0.557937	0.579702		Control vs. DEX	-0.2942	-0.4447 到 -0.1437	是	**	0.0082	A-C
	3	0.485318	0.883173	0.761701	0.708884	0.604242	0.642029		Control vs. H-AS-IV	-0.256	-0.4655 到 -0.04653	是	*	0.0311	A-D
									Control vs. M-AS-IV	-0.1051	-0.3437 到 0.1336	否	ns	0.2735	A-E
									Control vs. L-AS-IV	-0.1043	-0.2165 到 0.007888	否	ns	0.0615	A-F
	均数	0.506557	0.914675	0.80077	0.762565	0.611623	0.610851		ALI vs. DEX	0.1139	-0.02806 到 0.2559	否	ns	0.097	B-C
	标准差	0.0186523	0.0294086	0.039817	0.0519199	0.0577305	0.0311636		ALI vs. H-AS-IV	0.1521	-0.03640 到 0.3406	否	ns	0.0898	B-D
									ALI vs. M-AS-IV	0.3031	0.08902 到 0.5171	是	*	0.0192	B-E
									ALI vs. L-AS-IV	0.3038	0.1863 到 0.4213	是	**	0.0015	B-F
									DEX vs. H-AS-IV	0.0382	-0.1475 到 0.2239	否	ns	0.8922	C-D
									DEX vs. M-AS-IV	0.1891	-0.01634 到 0.3946	否	ns	0.0642	C-E
									DEX vs. L-AS-IV	0.1899	0.04713 到 0.3327	是	*	0.0194	C-F
									H-AS-IV vs. M-AS-IV	0.1509	-0.06291 到 0.3648	否	ns	0.1447	D-E
									H-AS-IV vs. L-AS-IV	0.1517	-0.03512 到 0.3385	否	ns	0.0895	D-F
									M-AS-IV vs. L-AS-IV	0.000771	-0.2107 到 0.2122	否	ns	>0.9999	E-F
									测试细节:	平均 1	平均 2	均值差异.	硒含量差异.	n1	n2	t	DF
									Control vs. ALI	0.5066	0.9147	-0.4081	0.02011	3	3	20.3	3.385
									Control vs. DEX	0.5066	0.8008	-0.2942	0.02539	3	3	11.59	2.837
									Control vs. H-AS-IV	0.5066	0.7626	-0.256	0.03185	3	3	8.037	2.508
									Control vs. M-AS-IV	0.5066	0.6116	-0.1051	0.03503	3	3	3	2.413
									Control vs. L-AS-IV	0.5066	0.6109	-0.1043	0.02097	3	3	4.974	3.27
									ALI vs. DEX	0.9147	0.8008	0.1139	0.02858	3	3	3.986	3.682
									ALI vs. H-AS-IV	0.9147	0.7626	0.1521	0.03445	3	3	4.415	3.164
									ALI vs. M-AS-IV	0.9147	0.6116	0.3031	0.03741	3	3	8.102	2.973
									ALI vs. L-AS-IV	0.9147	0.6109	0.3038	0.02474	3	3	12.28	3.987
									DEX vs. H-AS-IV	0.8008	0.7626	0.0382	0.03778	3	3	1.011	3.748
									DEX vs. M-AS-IV	0.8008	0.6116	0.1891	0.04049	3	3	4.672	3.552
									DEX vs. L-AS-IV	0.8008	0.6109	0.1899	0.02919	3	3	6.506	3.782
									H-AS-IV vs. M-AS-IV	0.7626	0.6116	0.1509	0.04483	3	3	3.367	3.956
									H-AS-IV vs. L-AS-IV	0.7626	0.6109	0.1517	0.03496	3	3	4.339	3.276
									M-AS-IV vs. L-AS-IV	0.6116	0.6109	0.000771	0.03788	3	3	0.02036	3.074

## Sheet: Raw data
01 β-ACTIN		InD1	InD2	InD3
	Control	21162	21014	21984
	ALI	21020	21168	23524
	DEX	21420	23608	22470
	H-AS-IV	21122	22150	21447
	M-AS-IV	21004	22070	21890
	L-AS-IV	21019	23664	23760
02 PI3K		InD1	InD2	InD3					PI3K/GAPDH		PI3K/GAPDH		PI3K/GAPDH
	Control	12927	11720	10890					Control	0.610859	0.557723		0.462931
	ALI	19790	17154	21460					ALI	0.941484	0.810374		0.955051
	DEX	15790	16420	12625					DEX	0.737162	0.695527		0.58866
	H-AS-IV	13844	11150	11664					H-AS-IV	0.65543	0.503386		0.532846
	M-AS-IV	12807	11680	10261					M-AS-IV	0.609741	0.529225		0.43186
	L-AS-IV	12885	12368	12500					L-AS-IV	0.613017	0.52265		0.526094
03 p-PI3K		InD1	InD2	InD3					P-PI3K/t-PI3K		P-PI3K/PI3K		P-PI3K/PI3K
	Control	7204	6336	6237					Control	0.557283	0.540614		0.572727
	ALI	17639	14980	18237					ALI	0.891309	0.873266		0.849814
	DEX	10476	10676	9072					DEX	0.663458	0.650183		0.718574
	H-AS-IV	9997	7144	8023					H-AS-IV	0.722118	0.640717		0.687843
	M-AS-IV	7831	7480	6374					M-AS-IV	0.611462	0.640411		0.621187
	L-AS-IV	8688	8208	7675					L-AS-IV	0.674272	0.663648		0.614
04 AKT		InD1	InD2	InD3					AKT/GAPDH		AKT/GAPDH		AKT/GAPDH
	Control	8927	8562	8784					Control	0.421841	0.407443		0.399563
	ALI	18790	19725	19192					ALI	0.893911	0.931831		0.815848
	DEX	14790	14923	14375					DEX	0.690476	0.632116		0.639742
	H-AS-IV	11844	11848	13235					H-AS-IV	0.560742	0.534898		0.617103
	M-AS-IV	11207	11272	12030					M-AS-IV	0.533565	0.510739		0.549566
	L-AS-IV	12885	13800	13610					L-AS-IV	0.613017	0.583164		0.572811
05 p-AKT		InD1	InD2	InD3					P-AKT/AKT		P-AKT/AKT		P-AKT/AKT
	Control	5346	5041	5284					Control	0.598857	0.588764		0.601548
	ALI	18867	17562	17112					ALI	1.0041	0.890342		0.891622
	DEX	11465	10192	12068					DEX	0.775186	0.682973		0.839513
	H-AS-IV	9517	9898	8424					H-AS-IV	0.803529	0.835415		0.636494
	M-AS-IV	8049	7683	7725					M-AS-IV	0.718212	0.6816		0.642145
	L-AS-IV	9710	11007	10825					L-AS-IV	0.753589	0.797609		0.795371
06 mTOR		InD1	InD2	InD3					mTOR/GAPDH		mTOR/GAPDH		mTOR/GAPDH
	Control	12109	11010	12260					Control	0.572205	0.523936		0.557678
	ALI	18360	19405	21382					ALI	0.873454	0.916714		0.908944
	DEX	14360	13972	14507					DEX	0.670401	0.591833		0.645616
	H-AS-IV	11313	10412	12325					H-AS-IV	0.535603	0.470068		0.574672
	M-AS-IV	11237	12876	12116					M-AS-IV	0.534993	0.583416		0.553495
	L-AS-IV	12714	13883	13800					L-AS-IV	0.604881	0.586672		0.580808
06 p-Mtor		InD1	InD2	InD3					p-mTOR/ Mtor		p-mTOR/ Mtor		p-mTOR/ Mtor
	Control	6300	5660	5950					Control	0.520274	0.514078		0.485318
	ALI	16881	18268	18884					ALI	0.919444	0.941407		0.883173
	DEX	12081	11168	11050					DEX	0.841295	0.799313		0.761701
	H-AS-IV	8669	8460	8737					H-AS-IV	0.766287	0.812524		0.708884
	M-AS-IV	7559	7184	7321					M-AS-IV	0.672688	0.557937		0.604242
	L-AS-IV	7766	8048	8860					L-AS-IV	0.610823	0.579702		0.642029
